# Supplementary material for: Carbon Dots for Intracellular pH Sensing with Fluorescence Lifetime Imaging Microscopy
Source: Nanomaterials (Basel). 2020 Mar 25;10(4):604. doi: 10.3390/nano10040604 (PMC7221822; doi:10.3390/nano10040604)
Supplement: Supplementary file 1 [file nanomaterials-10-00604-s001.zip]

Archive with 3 entries (2 files):
- SM/Carbon dots FLIM-SI-revised.docx
- SM/Video S1.mp4
- SM/
